# Supplementary material for: Hypoosmotic stress induces flagellar biosynthesis and swimming motility in Escherichia albertii
Source: Commun Biol. 2020 Feb 28;3:87. doi: 10.1038/s42003-020-0816-5 (PMC7048735; doi:10.1038/s42003-020-0816-5)
Supplement: Supplementary file 4 — Supplementary Data 1 [file 42003_2020_816_MOESM4_ESM.xlsx]

## Sheet: Fig1i
					Mean	S.D.
flhD	08472 TSB	0.175331	0.234663	0.239397	0.216333	0.0358516
	8472.1	0.52161	0.533789	0.564697	0.540333	0.0221886
	14005 TSB	0.254787	0.27791	0.406446	0.313	0.0813572
	14005.1	0.660713	0.843533	1	0.835	0.169679
fliD	08472 TSB	0.02235	0.0239978	0.0409028	0.029	0.0104403
	8472.1	0.965621	0.804667	0.88419	0.885	0.0805047
	14005 TSB	0.0320526	0.0358448	0.0240067	0.0306667	0.0061101
	14005.1	0.882258	0.933096	1	0.938333	0.0591805

## Sheet: Fig2a
	08472, exp1	08472, exp2	14005, exp1	14005, exp2
None (TSB)	0	0	11	14
TP	0	0	6	8
Soy	0	3	19	7
Glucose	0	0	15	13
NaCl	18	32	36	28
K2HPO4	1	2	16	16
All	68	66	77	92

## Sheet: Fig2b
Concentration (Osml/L)	NaCl, exp1	KCl, exp1	MgSO4, exp1	Xylose, exp1	NaCl, exp2	KCl, exp2	MgSO4, exp2	Xylose, exp2
0	83	83	83	83	87	87	87	87
0.02	73	84	75	62	86	85	93	86
0.04	84	74	82	63	86	89	94	91
0.08	70	38	47	50	89	70	77	82
0.16	46	30	42	37	23	66	78	57
0.32	1	7	22	18	2	0	10	8

## Sheet: Fig3a
	08472, exp1	08472, exp2	14005, exp1	14005, exp2
0 h	491000	220000	356000	150000
24 h (M9)	603000	3600000	193000	230000
24h (M9E)	15600000	15000000	7330000	13000000

## Sheet: Fig3b
	08472, exp1	08472, exp2	08472, exp3	14005, exp1	14005, exp2	14005, exp3
DW (M9E)	0	0	0	1	0	0
NEA	4	20	7	16	28	16
Gly	0	0	0	0	0	0
Ala	0	0	0	0	0	0
Glu	4	2	2	13	12	10
Asn	0	0	0	1	0	0
Asp	0	0	0	2	9	4
Ser	0	0	0	0	0	0
Pro	0	0	3	4	2	0

## Sheet: Fig3c
Concentration (Osml/L)	08472, exp1	08472, exp2	14005, exp1	14005, exp2
0.05	32	31	50	45
0.1	6	7	28	34
0.15	0	0	14	16
0.2	0	0	1	4
0.25	0	0	0	1
